# Supplementary material for: Identification of a truncated splice variant of IL-18 receptor alpha in the human and rat, with evidence of wider evolutionary conservation
Source: PeerJ. 2014 Sep 11;2:e560. doi: 10.7717/peerj.560 (PMC4168765; doi:10.7717/peerj.560)
Supplement: File S1 — Dataset S1—Chromatograms from Sanger sequencing of IL-18r1 type II PCR products shown in Figs. 2 and S1. [file peerj-02-560-s001.zip]

Archive with 8 entries (8 files):
- Chromatogram S1 Human Accuprime Taq F.ab1
- Chromatogram S2 Human Accuprime Taq R.ab1
- Chromatogram S3 Human Platinum Taq F.ab1
- Chromatogram S4 Human Platinum Taq R.ab1
- Chromatogram S5 Rat B F.ab1
- Chromatogram S6 Rat B R.ab1
- Chromatogram S7 Rat C F.ab1
- Chromatogram S8 Rat C R.ab1
